# Supplementary material for: Titanium-Doped Diamond-like Carbon Layers as a Promising Coating for Joint Replacements Supporting Osteogenic Differentiation of Mesenchymal Stem Cells
Source: Int J Mol Sci. 2024 Feb 29;25(5):2837. doi: 10.3390/ijms25052837 (PMC10932162; doi:10.3390/ijms25052837)
Supplement: Supplementary file 1 [file ijms-25-02837-s001.zip]

Archive with 1 entries (1 files):
- ijms-2866232-supplementary.pdf
